# Supplementary material for: A Novel Double Mosaic Virus-like Particle-Based Vaccine against SARS-CoV-2 Incorporates Both Receptor Binding Motif (RBM) and Fusion Domain
Source: Vaccines (Basel). 2021 Nov 5;9(11):1287. doi: 10.3390/vaccines9111287 (PMC8619050; doi:10.3390/vaccines9111287)
Supplement: Supplementary file 1 [file vaccines-09-01287-s001.zip]

Archive with 1 entries (1 files):
- vaccines-1426458-supplementary.pdf
